# Supplementary material for: Cr-MOF-Based Electrochemical Sensor for the Detection of P-Nitrophenol
Source: Biosensors (Basel). 2022 Oct 1;12(10):813. doi: 10.3390/bios12100813 (PMC9599216; doi:10.3390/bios12100813)
Supplement: Supplementary file 1 [file biosensors-12-00813-s001.zip]

Archive with 1 entries (1 files):
- biosensors-1914839-supplementary.pdf
